# Supplementary material for: Indo-Caribbean Youth and Suicidal Behavior: A Systematic Review
Source: Int J Environ Res Public Health. 2024 Jun 19;21(6):801. doi: 10.3390/ijerph21060801 (PMC11203727; doi:10.3390/ijerph21060801)
Supplement: Supplementary file 1 [file ijerph-21-00801-s001.zip]

Archive with 1 entries (1 files):
- ijerph-2995455-supplementary.pdf
